# Supplementary material for: Quantifying dynamic mechanisms of auto-regulation in Escherichia coli with synthetic promoter in response to varying external phosphate levels
Source: Sci Rep. 2019 Feb 14;9:2076. doi: 10.1038/s41598-018-38223-w (PMC6376016; doi:10.1038/s41598-018-38223-w)
Supplement: Supplementary file 2 — Matlab model file [file 41598_2018_38223_MOESM2_ESM.txt]

%%% to plot PhoB data results%%%%%%%
function simulate_PhoB

% ----Initial Conditions for the States-----%

DiPhoBpp_0 = 6e-08;
DiPhoR_0 = 0.22;
DiPhoRp_0 = 0;
DiPhoRpPhoB_0 = 0;
DiPhoRpp_0 = 4e-08;
DiPhoRppPhoB_0 = 0;
PhoA_0 = 0;
PhoB_0 = 0.22;
PhoBp_0 = 0;
mRNAa_0 = 0.00166;
mRNAb_0 = 0.00166;
pPhoA_0 = 0.0166;
pPhoAa_0 = 0;
pPhoB_0 = 0.0166;
pPhoBa_0 = 0;
DiPhoRPhoBp_0 = 0;


%final time for simulation
tf = 16200;

%initial value vector
x_init = [DiPhoBpp_0;DiPhoR_0;DiPhoRp_0;DiPhoRpPhoB_0;DiPhoRpp_0;DiPhoRppPhoB_0;PhoA_0;PhoB_0;PhoBp_0;mRNAa_0;mRNAb_0;pPhoA_0;pPhoAa_0;pPhoB_0;pPhoBa_0;DiPhoRPhoBp_0];


[t,x] = ode15s(@PhoB,[0 tf],x_init);


%--- Separate out the state values------%

DiPhoBpp = x(:,1);
DiPhoR = x(:,2);
DiPhoRp = x(:,3);
DiPhoRpPhoB = x(:,4);
DiPhoRpp = x(:,5);
DiPhoRppPhoB = x(:,6);
PhoA = x(:,7);
PhoB = x(:,8);
PhoBp = x(:,9);
mRNAa = x(:,10);
mRNAb = x(:,11);
pPhoA = x(:,12);
pPhoAa = x(:,13);
pPhoB = x(:,14);
pPhoBa = x(:,15);
DiPhoRPhoBp= x(:,16);


%-------Plot----------%
figure()
subplot(5,3,1)
plot(t, PhoA, 'r');
grid on
hold on
%time point for data
tspan = [0;5400;9000;12600;16200];
% %%% ------Data points for PhoA when 0 microM external-------%%%
data1 = [0; 14.8; 26.24; 33.5; 38];
%data2 = [0; 15.7; 24.8; 33.4; 38]; %% without antibiotics
plot(tspan, data1, 'ko')
legend('ODE simulation with PhoA', 'PhoA data points')
%x label points
xticks([5400;9000;12600;16200])
xticklabels({1.5, 2.5, 3.5, 4.5})
xlim([0 16200])
title('1. PhoA');


subplot(5,3,2)
plot(t, mRNAa, 'r')
grid on
%x label points
xticks([5400;9000;12600;16200])
xticklabels({1.5, 2.5, 3.5, 4.5})
title('2. mRNAa');
xlim([0 16200])

subplot(5,3,3)
plot(t, mRNAb, 'r');
grid on
%x label points
xticks([5400;9000;12600;16200])
xticklabels({1.5, 2.5, 3.5, 4.5})
title('3. mRNAb');
xlim([0 16200])


subplot(5,3,4)
plot(t, PhoB, 'r');
grid on
hold on
%t point for data
tspan = [0;5400;9000;12600;16200];
% %%% ------Data points for PhoB when 0 microM external-------%%%
data10 = [0; 24; 37; 42; 46]; 
%data20 = [0; 26; 39; 44; 46]; %without antibiotics
plot(tspan, data10, 'kx')
legend('ODE simulation with PhoB', 'PhoB data points')
%x label points
xticks([5400;9000;12600;16200])
xticklabels({1.5, 2.5, 3.5, 4.5})
xlim([0 16200])
title('2. PhoB');
xlabel('Time (hour)');


subplot(5,3,5)
plot(t, PhoBp, 'r');
grid on
xticks([5400;9000;12600;16200])
xticklabels({1.5, 2.5, 3.5, 4.5})
title('5. PhoBp')
xlim([0 16200])

subplot(5,3,6)
plot(t, DiPhoBpp, 'r');
grid on
xticks([5400;9000;12600;16200])
xticklabels({1.5, 2.5, 3.5, 4.5})
title('6.DiPhoBpp')
xlim([0 16200])

subplot(5,3,7)
plot(t, DiPhoR, 'r');
grid on
title('7. DiPhoR');
xticks([5400;9000;12600;16200])
xticklabels({1.5, 2.5, 3.5, 4.5})
xlim([0 16200])
ylabel('Concentrations (\muM)');

subplot(5,3,8)
plot(t, DiPhoRp, 'r');
grid on
xticks([5400;9000;12600;16200])
xticklabels({1.5, 2.5, 3.5, 4.5})
title('8. DiPhoRp');
xlim([0 16200])
ylim([0 6])

subplot(5,3,9)
plot(t, DiPhoRpp, 'r');
grid on
xticks([5400;9000;12600;16200])
xticklabels({1.5, 2.5, 3.5, 4.5})
title('9. DiPhoRpp');
xlim([0 16200])

subplot(5,3,10)
plot(t, DiPhoRpPhoB, 'r');
grid on
xticks([5400;9000;12600;16200])
xticklabels({1.5, 2.5, 3.5, 4.5})
title('10. DiPhoRp-PhoB');
xlim([0 16200])

subplot(5,3,11)
plot(t, DiPhoRppPhoB, 'r');
grid on
xticks([5400;9000;12600;16200])
xticklabels({1.5, 2.5, 3.5, 4.5})
title('11. DiPhoRpp-PhoB');
xlim([0 16200])


subplot(5,3,12)
plot(t, DiPhoRPhoBp, 'r');
grid on
xticks([5400;9000;12600;16200])
xticklabels({1.5, 2.5, 3.5, 4.5})
grid on
title('9. DiPhoR-PhoBp')
xlim([0 16200])


subplot(5,3,13)
plot(t, pPhoA, 'r');
grid on
xticks([5400;9000;12600;16200])
xticklabels({1.5, 2.5, 3.5, 4.5})
title('13. pPhoA and PhoB');
xlim([0 16200])
ylim([0 0.02])

subplot(5,3,14)
plot(t, pPhoAa, 'r');
grid on
xticks([5400;9000;12600;16200])
xticklabels({1.5, 2.5, 3.5, 4.5})
title('14. pPhoAa');
xlim([0 16200])
xlabel('Time (hour)');

subplot(5,3,15)
plot(t, pPhoBa, 'r');
grid on
xticks([5400;9000;12600;16200])
xticklabels({1.5, 2.5, 3.5, 4.5})
title('15. pPhoBa');
xlim([0 16200])

end


function xdot = PhoB(t,x)

% ------Variables-------%

DiPhoBpp = x(1,1);
DiPhoR = x(2,1);
DiPhoRp = x(3,1);
DiPhoRpPhoB = x(4,1);
DiPhoRpp = x(5,1);
DiPhoRppPhoB = x(6,1);
PhoA = x(7,1);
PhoB = x(8,1);
PhoBp = x(9,1);
mRNAa = x(10,1);
mRNAb = x(11,1);
pPhoA = x(12,1);
pPhoAa = x(13,1);
pPhoB = x(14,1);
pPhoBa = x(15,1);
DiPhoRPhoBp = x(16,1);

% ------Parameters-------%

rate_1 = 25.3658; %%
rate_1r = 8.1165; 
rate_2 = 25.3658; 
rate_2r = 8.1165; 
rate_3 = 100;
rate_3r = 44.9411; 
rate_4 = 21.3718; 
rate_5 = 100;
rate_5r = 94.9411; 
rate_6 = 21.3718; 
rate_7 = 100;
rate_7r = 24.9411; 
rate_8 = 100;
rate_8r = 34.9411;
rate_9 = 12.95;
rate_10 = 10000;
rate_10r = 1000;
rate_11 = 10000;
rate_11r = 1000;
rate_12 = 0.0540;
rate_13 = 0.0302;
rate_14 = 0.130; 
rate_15 = 0.035; 
rate_16 = 0.0302; 
rate_17 = 0.0001;
rate_18 = 0.0001;
rate_19 = 0.0001;
rate_20 = 0.0055;
rate_21 = 0.0055;


% -------Equations---------%

DiPhoBpp_dot = rate_7 * PhoBp^2 -1 * rate_7r * DiPhoBpp -1 * rate_10 * DiPhoBpp* pPhoA -1 * rate_11 * DiPhoBpp * pPhoB + rate_10r * pPhoAa + rate_11r * pPhoBa;
%
DiPhoR_dot = -1 * rate_1 * DiPhoR + rate_1r * DiPhoRp + rate_6 * DiPhoRpPhoB -1 * rate_8 * DiPhoR * PhoBp + rate_8r * DiPhoRPhoBp + rate_9 * DiPhoRPhoBp + rate_16 * mRNAb -1 * rate_19 * DiPhoR;
%
DiPhoRp_dot = rate_1 * DiPhoR -1 * rate_1r * DiPhoRp -1 * rate_2 * DiPhoRp + rate_2r * DiPhoRpp + rate_4 * DiPhoRppPhoB -1 * rate_5 * DiPhoRp * PhoB + rate_5r * DiPhoRpPhoB;
%
DiPhoRpPhoB_dot = rate_5 * DiPhoRp * PhoB -1 * rate_5r * DiPhoRpPhoB -1 * rate_6 * DiPhoRpPhoB;
%
DiPhoRpp_dot = rate_2 * DiPhoRp -1 * rate_2r * DiPhoRpp -1 * rate_3 * DiPhoRpp * PhoB + rate_3r * DiPhoRppPhoB;
%
DiPhoRppPhoB_dot = rate_3 * DiPhoRpp * PhoB -1 * rate_3r * DiPhoRppPhoB -1 * rate_4 * DiPhoRppPhoB;
%
PhoA_dot = rate_13 * mRNAa -1 * rate_17 * PhoA;
%
PhoB_dot = -1 * rate_3 * DiPhoRpp * PhoB + rate_3r * DiPhoRppPhoB -1 * rate_5 *DiPhoRp * PhoB + rate_5r * DiPhoRpPhoB + rate_9 * DiPhoRPhoBp + rate_15 * mRNAb -1 * rate_18 * PhoB;
%
PhoBp_dot = rate_4 * DiPhoRppPhoB + rate_6 * DiPhoRpPhoB -2 * rate_7 * PhoBp^2 + 2 * rate_7r * DiPhoBpp -1 * rate_8 * DiPhoR * PhoBp + rate_8r * DiPhoRPhoBp;
%
mRNAa_dot = rate_12 * pPhoAa -1 * rate_20 * mRNAa;
%
mRNAb_dot = rate_14 * pPhoBa -1 * rate_21 * mRNAb;
%
pPhoA_dot = -1 * rate_10 * DiPhoBpp * pPhoA + rate_10r * pPhoAa;
%
pPhoAa_dot = rate_10 * DiPhoBpp * pPhoA -1 * rate_10r * pPhoAa;
%
pPhoB_dot = -1 * rate_11 * DiPhoBpp * pPhoB + rate_11r * pPhoBa;
%
pPhoBa_dot = rate_11 * DiPhoBpp * pPhoB -1 * rate_11r * pPhoBa;
%
DiPhoRPhoBp_dot = rate_8 * DiPhoR * PhoBp -1 * rate_8r * DiPhoRPhoBp -1 * rate_9 * DiPhoRPhoBp;

% -------Vector to return-------
xdot = [DiPhoBpp_dot; DiPhoR_dot; DiPhoRp_dot; DiPhoRpPhoB_dot; DiPhoRpp_dot; DiPhoRppPhoB_dot; PhoA_dot; PhoB_dot; PhoBp_dot; mRNAa_dot; mRNAb_dot; pPhoA_dot; pPhoAa_dot; pPhoB_dot; pPhoBa_dot; DiPhoRPhoBp_dot];
   
end
